# Supplementary material for: Intoxication of antibiotic persisters by host RNS inactivates their efflux machinery during infection
Source: PLoS Pathog. 2024 Feb 29;20(2):e1012033. doi: 10.1371/journal.ppat.1012033 (PMC10903880; doi:10.1371/journal.ppat.1012033)
Supplement: S1 Table — (XLSX) [file ppat.1012033.s004.xlsx]

## Sheet: Feuil1
Supplementary Table 1. Oligonucleotides used in this study. Restriction sites are indicated in capital letter.
Name	Sequence
oSR860	cctaagtaactaaCAATTGaggaggataaatatatgaacaaaaacagagggttaacgc
oSR861	gatccccgggtaAAGCTTcaacagtgagcaaatcagcg
