# Supplementary material for: Intoxication of antibiotic persisters by host RNS inactivates their efflux machinery during infection
Source: PLoS Pathog. 2024 Feb 29;20(2):e1012033. doi: 10.1371/journal.ppat.1012033 (PMC10903880; doi:10.1371/journal.ppat.1012033)
Supplement: S2 Table — (XLSX) [file ppat.1012033.s005.xlsx]

## Sheet: Feuil1
Supplementary Table 2. Plasmids used in this study.
Name	Description			Reference
pRS626	pFCcGi			1.
pRS631	pCA24N (pEV)			2.
pRS1311	pCA24N_acrAB			This study
Description of plasmids
pRS1311	The Salmonella enterica serovar Typhimurium strain 12023/14028 strain was used as the template to
	amplify the acrAB by PCR with primers oSR860 and oSR861. The amplification reaction product was
	transferred into the pCA24N using MfeI and HindIII restriction sites.
Reference
1.	R. Figueira, K. G. Watson, D. W. Holden, S. Helaine, Identification of Salmonella pathogenicity island-2 type III secretion system effectors involved in intramacrophage replication of S. enterica serovar typhimurium: Implications for rational vaccine design. MBio 4, 1–10 (2013).
2.	M. Kitagawa, et al., Complete set of ORF clones of Escherichia coli ASKA library (A complete set of E. coli K-12 ORF archive): unique resources for biological research. DNA Res. 12, 291–299 (2005).
