# Supplementary material for: Intoxication of antibiotic persisters by host RNS inactivates their efflux machinery during infection
Source: PLoS Pathog. 2024 Feb 29;20(2):e1012033. doi: 10.1371/journal.ppat.1012033 (PMC10903880; doi:10.1371/journal.ppat.1012033)
Supplement: S3 Table — (XLSX) [file ppat.1012033.s006.xlsx]

## Sheet: Feuil1
Supplementary Table 3. Strains used in this study.
Name	Description and relevant genotype							Reference / Source
RS1	Salmonella enterica serovar Typhimurium strain 12023/14028							ATCC – strain designation CDC 6516-60
RS448	Salmonella enterica serovar Typhimurium strain 12023/14028 sucB::kan							1.
RS626	Salmonella enterica serovar Typhimurium strain 12023/14028 pFCcGi							1.
RS630	Salmonella enterica serovar Typhimurium strain 12023/14028 sucB::kan pFCcGi							1.
RS631	Salmonella enterica serovar Typhimurium strain 12023/14028 pCA24N							1.
RS875	Salmonella enterica serovar Typhimurium strain 12023/14028 sucB::kan pCA24N							1.
RS1181	Salmonella enterica serovar Typhimurium strain 12023/14028 tolC::kan							2.
RS1112	Salmonella enterica serovar Typhimurium strain ST313 Q285A (Initial)							3.
RS1113	Salmonella enterica serovar Typhimurium strain ST313 Q285F5 (RE2)							3.
RS1206	Salmonella enterica serovar Typhimurium strain 12023/14028 acrB::kan							4.
RS1267	Salmonella enterica serovar Typhimurium strain 12023/14028 acrB::kan pFCcGi							This study
RS1294	Salmonella enterica serovar Typhimurium strain 12023/14028 acrD::kan							4.
RS1295	Salmonella enterica serovar Typhimurium strain 12023/14028 acrF::kan							4.
RS1296	Salmonella enterica serovar Typhimurium strain 12023/14028 emrB::kan							4.
RS1297	Salmonella enterica serovar Typhimurium strain 12023/14028 mdfA::kan							4.
RS1298	Salmonella enterica serovar Typhimurium strain 12023/14028 mdsB::kan							4.
RS1300	Salmonella enterica serovar Typhimurium strain 12023/14028 mdtC::kan							4.
RS1313	Salmonella enterica serovar Typhimurium strain 12023/14028 pCA24N_acrAB							This study
RS1314	Salmonella enterica serovar Typhimurium strain 12023/14028 acrB::kan pCA24N							This study
RS1315	Salmonella enterica serovar Typhimurium strain 12023/14028 acrB::kan pCA24N_acrAB							This study
RS1317	Salmonella enterica serovar Typhimurium strain 12023/14028 sucB::kan pCA24N_acrAB							This study
Reference
1.	S. Ronneau, C. Michaux, S. Helaine, Decline in nitrosative stress drives antibiotic persister regrowth during infection. Cell Host Microbe 31, 993-1006.e6 (2023).
2.	P. W. S. Hill, et al., The vulnerable versatility of Salmonella antibiotic persisters during infection. Cell Host Microbe 29, 1757-1773.e10 (2021).
3.	C. K. Okoro, et al., High-resolution single nucleotide polymorphism analysis distinguishes recrudescence and reinfection in recurrent invasive nontyphoidal salmonella typhimurium disease. Clin. Infect. Dis. 54, 955–963 (2012).
4.	S. Porwollik, et al., Defined single-gene and multi-gene deletion mutant collections in salmonella enterica sv typhimurium. PLoS One 9 (2014).
